# Supplementary material for: C-phycocyanin improves the developmental potential of cryopreserved human oocytes by minimizing ROS production and cell apoptosis
Source: PLoS One. 2024 Apr 1;19(4):e0300538. doi: 10.1371/journal.pone.0300538 (PMC10984518; doi:10.1371/journal.pone.0300538)
Supplement: S1 Data — (XLSX) [file pone.0300538.s002.xlsx]

## Sheet: table 1
						Comparisons of the survival rates among the groups
							n=49	n=64	n=60	n=63	n=64	n=67
							F	C	P（1ug/ml）	P（3ug/ml）	P（5ug/ml）	P（7ug/ml）
						1	16	20/21	16/18	19/20	19/21	20/21
						2	15	19/22	21/22	20/22	18/21	22/25
						3	18	20/21	18/20	19/21	21/22	17/21
							49	59/64	55/60	58/63	58/64	59/67
							F	C	P1	P2	P3	P4
						1	/	0.952381	0.888889	0.95	0.904762	0.952381
						2	/	0.863636	0.954545	0.909091	0.857143	0.88
						3	/	0.952381	0.9	0.904762	0.954545	0.809524
							STDEV	0.0512367	0.0351413	0.0249626	0.0487053	0.0714307
							ratio	59/64	55/60	58/63	58/64	59/67
							ratio	0.921875	0.916667	0.920635	0.90625	0.880597
						Comparisons of the maturation rates among the groups
							n=49	n=59	n=55	n=58	n=58	n=59
							F	C	P（1ug/ml）	P（3ug/ml）	P（5ug/ml）	P（7ug/ml）
						1	14/16	14/20	12/16	16/19	13/19	14/20
						2	13/15	13/19	15/21	16/20	14/18	14/22
						3	16/18	14/20	12/18	18/19	13/21	13/17
							43/49	41/59	39/55	50/58	40/58	41/59
							F	C	P1
						1	0.875	0.7	0.75	0.842105	0.684211	0.7
						2	0.866667	0.684211	0.714286	0.8	0.777778	0.636364
						3	0.888889	0.7	0.666667	0.947368	0.619048	0.764706
						STDEV	0.0112263	0.00911606	0.0418081	0.0759063	0.0797875	0.0641719
						ratio	43/49	41/59	39/55	50/58	40/58	41/59
						ratio	0.877551	0.694915	0.709091	0.862069	0.689655	0.694915

## Sheet: table 2
									F	C	P
									n=97	n=108	n=116
								Survival	97	98	105
								Maturation	86	69	90
																									实验二
								Comparison of the activated rates of the early parthenotes among the groups																		C	V	P
																									存活	97	108	116
																									成熟	97	98	105
									n=86	n=69	n=90														激活	n=86	n=69	n=90
									F	C	P
								1	20/25	15/20	23/33
								2	26/29	14/22	20/28
								3	28/32	22/27	25/29
									74/86	51/69	68/90
									F	C	P
								1	0.8	0.75	0.69697
								2	0.896552	0.636364	0.714286
								3	0.875	0.814815	0.862069
								STDEV	0.0506815	0.0903318	0.0907354
								AVERAGE	0.857184	0.733726	0.757775
									74/86	51/69	68/90
								Ratio	0.860465	0.73913	0.755556
								Cleaved oocytes (%) 42-44 h after activation
									n=74	n=51	n=68
									F	C	P
								1	16/20	12/15	19/23
								2	20/26	10/14	15/20
								3	24/28	18/22	18/25
									60/74	40/51	52/68
									F	C	P
								1	0.8	0.8	0.826087
								2	0.769231	0.714286	0.75
								3	0.857143	0.818182	0.72
								STDEV	0.0446105	0.0554856	0.0546865
								AVERAGE	0.808791	0.777489	0.765362
									60/74	40/51	52/68
								Ratio	0.810811	0.784314	0.764706
								Cleaved oocytes (%) 66-68 h after activation
									n=74	n=51	n=68
									F	C	P
								1	11/20	5/15	13/23
								2	14/26	5/14	10/20
								3	18/28	9/22	16/25
									43/74	19/51	39/68
									F	C	P
								1	0.55	0.333333	0.565217
								2	0.538462	0.357143	0.5
								3	0.642857	0.409091	0.64
								STDEV	0.0572335	0.03874	0.0700544
								AVERAGE	0.577106	0.366522	0.568406
									43/74	19/51	39/68
								Ratio	0.581081	0.372549	0.573529
								Blastocysts formation (%) 114-116 h after activation
									n=43	n=19	n=39
									F	C	P
								1	3/11	0/5	3/13
								2	3/14	0/5	1/10
								3	6/18	1/9	5/16
									12/43	1/19	9/39
									F	C	P
								1	0.272727	0	0.230769
								2	0.214286	0	0.1
								3	0.333333	0.111111	0.3125
								STDEV	0.0595271	0.06415	0.107189
								AVERAGE	0.273449	0.037037	0.214423
									12/43	1/19	9/39
								Ratio	0.27907	0.0526316	0.230769

## Sheet: table 3
							Comparison of blastomere numbers of parthenotes in different groups
							42-44h				66-68h
							F	C	P		F	C	P
							n=60	n=40	n=52		n=43	n=19	n=39
						1	4	2	3	1	8	6	6
						2	4	4	3	2	8	6	6
						3	5	3	3	3	8	6	6
						4	2	4	3	4	8	6	7
						5	3	3	3	5	8	6	7
						6	4	4	3	6	7	5	7
						7	4	4	3	7	7	4	7
						8	3	4	4	8	7	6	8
						9	4	4	4	9	7	6	8
						10	3	2	2	10	7	6	8
						11	4	3	3	11	6	8	6
						12	4	4	4	12	6	6	7
						13	4	3	3	13	6	6	7
						14	4	3	3	14	6	8	7
						15	4	4	4	15	7	6	6
						16	3	4	5	16	7	6	6
						17	4	4	4	17	7	6	6
						18	4	4	4	18	7	7	6
						19	3	4	4	19	7	8	5
						20	4	4	4	20	9	0.976328	5
						21	3	4	5	21	8	6.21053	5
						22	4	2	3	22	8		5
						23	4	3	3	23	9		8
						24	4	4	3	24	8		5
						25	4	4	3	25	5		5
						26	4	4	3	26	5		6
						27	3	4	3	27	5		6
						28	4	4	3	28	5		6
						29	3	2	3	29	5		7
						30	3	3	4	30	6		7
						31	4	4	3	31	6		7
						32	4	4	4	32	7		7
						33	5	3	4	33	7		5
						34	4	4	5	34	7		8
						35	3	3	4	35	6		8
						36	4	4	2	36	5		6
						37	3	4	3	37	5		7
						38	4	4	3	38	6		7
						39	4	4	3	39	7		5
						40	4	5	3	40	7		0.994587
						41	2	0.708918	3	41	7		6.4359
						42	3	3.6	3	42	7
						43	4		3	43	7
						44	3		3		1.08753
						45	4		4		6.76744
						46	4		3
						47	5		4
						48	2		4
						49	3		5		66-68h	AVERAGE	STDEV
						50	4		4		F	6.8	1.08753
						51	4		5		C	6.2	0.976328
						52	3		3		P	6.4	0.994587
						53	4		0.72657
						54	3		3.46154
						55	4
						56	4
						57	4
						58	4
						59	4
						60	5
							0.671452
							3.7
							42-44h	AVERAGE	STDEV
							F	3.7	0.671452
							C	3.6	0.708918
							P	3.5	0.72657

## Sheet: table 4
									Comparison of parthenote quality among the groups at 42-44h
										n=60	n=40	n=52
										F	C	P
									1	11/16	5/12	13/19
									2	15/20	4/10	12/15
									3	17/24	10/18	11/18
										43/60	19/40	36/52
										F	C	P
									1	0.6875	0.416667	0.684211
									2	0.75	0.4	0.8
									3	0.708333	0.555556	0.611111
									STDEV	0.0318234	0.0854063	0.0952451
									AVERAGE	0.715278	0.457407	0.698441
										43/60	19/40	36/52
									Ratio	0.716667	0.475	0.692308
									Comparison of parthenote quality among the groups at 66-68h
										n=43	n=19	n=39
										F	C	P
									1	6/11	2/5	9/13
									2	8/14	1/5	5/10
									3	12/18	3/9	10/16
										26/43	6/19	24/39
										F	C	P
									1	0.545455	0.4	0.692308
									2	0.571429	0.2	0.5
									3	0.666667	0.333333	0.625
									STDEV	0.0638192	0.101835	0.0975855
									AVERAGE	0.594517	0.311111	0.605769
										26/43	6/19	24/39
									Ratio	0.604651	0.315789	0.615385

## Sheet: MMP
								F	C	P
							NO.	n=15	n=13	n=16			F(n=15)	C(n=13)	P(n=16)
							1	1.22	0.6	1.2			1.40733	0.734615	1.38333
							2	1.2	0.82	1.44			0.156865	0.106036	0.0899735
							3	1.53	0.77	1.32
							4	1.55	0.66	1.35
							5	1.23	0.89	1.41
							6	1.45	0.62	1.38
							7	1.2	0.71	1.47
							8	1.64	0.72	1.3
							9	1.53	0.88	1.49
							10	1.55	0.66	1.32
							11	1.23	0.89	1.35
							12	1.45	0.62	1.41
							13	1.37	0.71	1.54
							14	1.38		1.47
							15	1.58		1.3
							16			1.58
								1.40733	0.734615	1.38333
								0.156865	0.106036	0.0899735

## Sheet: ROS
								NO.	F	C	P
									n=14	n=13	n=16
								1	1.34	2.22	1.21			F(n=14)	C(n=13)	P(n=16)
								2	1.44	1.88	1.12			1.37143	2.02692	1.4575
								3	1.55	1.69	1.53			0.150683	0.192371	0.306888
								4	1.2	2.11	1.27
								5	1.11	1.94	1.44
								6	1.33	2.01	1.54
								7	1.24	2.09	1.55
								8	1.22	1.85	1.62
								9	1.52	2.22	1.11
								10	1.45	1.92	1.98
								11	1.66	2.22	1.02
								12	1.32	2.35	1.11
								13	1.43	1.85	1.88
								14	1.39		1.77
								15			1.32
								16			1.85
									0.150683	0.192371	0.306888
									1.37143	2.02692	1.4575

## Sheet: Annex
								F	C	P
								n=14	n=15	n=18
							1	1/8	3/5	1/5
							2	0/2	2/4	1/5
							3	0/2	1/2	0/4
							4	0/2	2/4	1/4
									F(n=14)	C(n=15)	P(n=18)
								rate	7.1	53.3	16.7
								stdev	6.3	5	2.8

## Sheet: S table 1
			the fertilized rate (%) ICSI of MII oocyte
				n=85
			1	18/22
			2	27/34
			3	25/29
				70/85
			1	0.818182
			2	0.794118
			3	0.862069
			STDEV	0.0344542
			AVERAGE	0.824789
				70/85
			Ratio	0.823529
			the Cleaved rate (%) ICSI of MII oocyte
				n=70
			1	18/18
			2	26/27
			3	24/25
				68/70
			1	1
			2	0.962963
			3	0.96
			STDEV	0.022288
			AVERAGE	0.974321
				68/70
			Ratio	0.971429
			the Blastocysts formation rate (%) ICSI of MII oocyte
				n=68
			1	9/18
			2	12/26
			3	11/24
				32/68
				CTRL
			1	0.5
			2	0.461538
			3	0.458333
			STDEV	0.0231865
			AVERAGE	0.473291
				32/68
			Ratio	0.470588
			the high quality Blastocysts formation rate (%) ICSI of MII oocyte
				n=68
				C
			1	6/18
			2	7/26
			3	7/24
				20/68
				CTRL
			1	0.333333
			2	0.269231
			3	0.291667
			STDEV	0.0325285
			AVERAGE	0.298077
				20/68
			Ratio	0.294118
